# Supplementary material for: Arabidopsis HAK5 under low K+ availability operates as PMF powered high-affinity K+ transporter
Source: Nat Commun. 2024 Oct 3;15:8558. doi: 10.1038/s41467-024-52963-6 (PMC11450230; doi:10.1038/s41467-024-52963-6)
Supplement: Supplementary file 4 — Source Data [file 41467_2024_52963_MOESM4_ESM.xlsx]

## Sheet: Fig 1
Fig 1C
	ΔIpeak in nA
	control	WT	WT CIPK23CBL1
n1	-0.40339	-8.7964	-489.48
n2	-0.60027	-116.61	-541.54
n3	-0.36975	-71.571	-355.85
n4	-0.59637	-56.325	-597.99
n5		-75.75	-707.41
Fig 1E
	ΔISS in A											ΔIpeak (A)					ΔIpeak norm to Imax
	[K+] (µM)	Ave.	SEM	n1	n2	n3	n4	n5			[K+] (µM)	n1	n2	n3		n1	n2	n3	Ave.	SD
	0.1	1.2538e-07	9.09261e-09	8.69e-08	1.37e-07	1.37e-07	1.43e-07	1.23e-07			0.1	0	-6.50296e-10	-4.19e-11		0	-0.00186461	-0.000113662	-0.000659422	0.000853455
	2	1.808e-07	1.95743e-08	1.32e-07	2.12e-07	2.23e-07	2.14e-07	1.23e-07			10	1.31e-07	1.2053e-07	1.26e-07		0.319831	0.345598	0.341799	0.335743	0.0113575
	5	2.274e-07	1.74691e-08	1.64e-07	2.46e-07	2.59e-07	2.67e-07	2.01e-07			20	1.85e-07	1.51507e-07	1.82e-07		0.45167	0.434419	0.49371	0.459933	0.0249006
	10	2.942e-07	2.25058e-08	2.08e-07	3.14e-07	3.27e-07	3.51e-07	2.71e-07			50	2.69e-07	2.35668e-07	2.51e-07		0.656752	0.675735	0.680885	0.671124	0.0103776
	20	3.736e-07	2.75603e-08	2.61e-07	4.02e-07	3.98e-07	4.43e-07	3.64e-07			100	3.14e-07	2.69854e-07	2.81e-07		0.766618	0.773757	0.762266	0.767547	0.00473704
	50	3.936e-07	2.164e-08	3.11e-07	4.35e-07	3.86e-07	4.49e-07	3.87e-07			200	3.58e-07	3.15709e-07	3.45e-07		0.874042	0.905238	0.935878	0.905053	0.0252447
	100	2.966e-07	1.62151e-08	2.44e-07	3.46e-07	2.77e-07	3.27e-07	2.89e-07			500	3.91e-07	3.09223e-07	3.37e-07		0.95461	0.886641	0.914177	0.918476	0.0279146
	200	2.28e-07	1.32996e-08	1.77e-07	2.66e-07	2.18e-07	2.42e-07	2.37e-07			2000	4.09e-07	3.52998e-07	3.7e-07		0.998557	1.01216	1.0037	1.0048	0.00560747
	500	1.844e-07	1.48286e-08	1.25e-07	2.18e-07	1.8e-07	1.86e-07	2.13e-07
	2000	1.51e-07	1.3688e-08	9.6e-08	1.9e-07	1.55e-07	1.52e-07	1.62e-07
													Km	Imax
												n1	24.9294	4.09591e-07
												n2	23.9657	3.48758e-07
												n3	21.7924	3.68638e-07
												Ave	23.5625
												SD	1.31203

## Sheet: Fig 2
Fig 2A
	ΔIpeak in A
	Li	Na	K	Rb	Cs	NH4
n1	-7.05051e-09	-1.58192e-08	-5.88891e-07	-5.16153e-07	-2.85311e-07	-4.63317e-07
n2	-4.85751e-09	-4.2562e-09	-6.19511e-07	-4.47403e-07	-2.31251e-07	-3.36757e-07
n3	-2.20505e-08	-2.26992e-08	-8.18261e-07	-6.43343e-07	-3.48441e-07	-4.78937e-07
n4	-4.86105e-08	-3.95692e-08	-9.01071e-07	-6.73653e-07	-3.49371e-07	-4.63937e-07
Fig 2C
	ΔIpeak in A
conc (µM)	n1	n2	n3	n4	n5	n6
10	-1.8638e-08	-1.722e-08	-9.0734e-09	-6.5629e-09	-9.6837e-10	-4.4099e-09
20	-7.6614e-08	-5.4073e-08	-3.9289e-08	-7.1914e-08	-6.9656e-08	-7.5473e-08
50	-1.3739e-07	-9.6909e-08	-7.697e-08	-1.2827e-07	-1.4494e-07	-1.6029e-07
100	-2.4552e-07	-1.7563e-07	-1.5247e-07	-2.315e-07	-2.4272e-07	-2.6035e-07
200	-2.8164e-07	-2.2606e-07	-1.8238e-07	-2.735e-07	-2.829e-07	-2.9785e-07
500	-3.2201e-07	-2.5481e-07	-1.7637e-07	-2.5236e-07	-2.9475e-07	-2.8433e-07
1000	-3.4483e-07	-2.9532e-07	-1.8761e-07	-2.5945e-07	-3.0221e-07	-2.8575e-07
2000	-3.5624e-07	-3.2645e-07	-2.065e-07	-3.1259e-07	-3.6843e-07	-3.1913e-07
	ΔIpeak norm
conc (µM)	n1	n2	n3	n4	n5	n6	Ave.	SD
10	0.0540498	0.0583096	0.0483631	0.0252954	0.0032043	0.0154327	0.0341092	0.0206884
20	0.222179	0.1831	0.209418	0.277179	0.230489	0.264122	0.231081	0.0318009
50	0.398428	0.328149	0.410266	0.494392	0.4796	0.560945	0.445297	0.0753978
100	0.712003	0.594711	0.812697	0.892272	0.80315	0.911111	0.787657	0.108015
200	0.81675	0.765475	0.972123	1.05415	0.936104	1.04234	0.931158	0.107806
500	0.933822	0.862827	0.940088	0.972673	0.975315	0.995031	0.946626	0.0429603
1000	1	1	1	1	1	1	1	0
2000	1.03309	1.10541	1.10069	1.20482	1.21912	1.11682	1.12999	0.0639914
	n1	n2	n3	n4	n5	n6	Ave.	SD
Km	71.773	105.602	64.6352	55.7539	68.8444	49.5648	69.3622	17.8832
Fig 2D
	ΔIpeak in A
	10 K	10 NH4	20 NH4	50 NH4	100 NH4
n1	-1.0349e-07	-5.0806e-08	-6.9971e-08	-9.2511e-08	-2.4034e-07
n2	-1.3942e-07	-3.7817e-08	-9.4615e-08	-1.3542e-07	-3.9811e-07
n3	-1.843e-07	-1.4726e-08	-1.0308e-07	-1.4098e-07	-3.1734e-07
n4	-2.125e-07	2.9183e-08
n5	-1.8338e-07	3.6723e-08	-1.3953e-07	-2.5073e-07	-4.8465e-07

## Sheet: Fig 3
Fig 3C
	ΔIpeak in A
conc_H	pH	n1	n2	n3	n4	n5	n6	n7	n8	Ave.	SD
3.16228e-09	8.5	4.375e-09	3.125e-10	2.1875e-09	8.125e-09					3.75e-09	2.90642e-09
3.16228e-08	7.5	-9.6875e-09	-6.25e-09	-5.625e-09	-6.5625e-09					-7.03125e-09	1.57029e-09
3.16228e-07	6.5	-1e-08	-5.3125e-09	-4.0625e-09	-8.4375e-09	-5e-09	-3.75e-09	-7.1875e-09	-3.125e-09	-5.85937e-09	2.2844e-09
1e-06	6	-3.375e-08	-2.875e-08	-2.8437e-08	-3.9063e-08					-3.25e-08	4.33607e-09
3.16228e-06	5.5	-1.125e-07	-9.6875e-08	-7.2187e-08	-1.1469e-07	-1.4625e-07	-1.2344e-07	-1.3437e-07	-1.7969e-07	-1.225e-07	3.02605e-08
3.16228e-05	4.5	-3.3531e-07	-3.4094e-07	-2.9438e-07	-3.05e-07	-3.6469e-07	-3.9125e-07	-3.7687e-07	-4.8031e-07	-3.61094e-07	5.48315e-08
0.0001	4					-4.1563e-07	-3.9125e-07	-3.5844e-07	-4.5281e-07	-4.04532e-07	3.44776e-08
	Hill weighted fit
		rate =1.6745 ± 0.287
		Km =4.8139e-06 ± 1.3e-06
Fig 3D
	ΔIpeak in A
	pH5.62	pH7.09
n1	-15	-418.971
n2	-14.4	-396.642
n3	-40	-284.251
n4	-37.69	-412.17
n5		-459.96

## Sheet: Fig 4
Fig4A
	ΔIpeak norm to Imax
	Ave.	Ave.	Ave.	Ave.	Ave.		SD	SD	SD	SD	SD		SEM	SEM	SEM	SEM	SEM
conc (µM)	-60mV	-80mV	-100mV	-120mV	-140mV		-60mV	-80mV	-100mV	-120mV	-140mV		-60mV	-80mV	-100mV	-120mV	-140mV
0	0.0011	0.0073	0.00157	-0.000495	0.000447		0.00127	0.0113	0.00181	0.000915	0.000954		0.000634	0.00565	0.000905	0.000457	0.000477
10	0.0675	0.157	0.276	0.332	0.358		0.0464	0.0663	0.0539	0.0142	0.0581		0.0232	0.0331	0.0269	0.00711	0.029
20	0.0925	0.225	0.379	0.458	0.49		0.0562	0.0839	0.0725	0.025	0.08		0.0281	0.042	0.0363	0.0125	0.04
50	0.135	0.348	0.565	0.667	0.721		0.0777	0.138	0.135	0.0124	0.148		0.0389	0.0691	0.0674	0.00619	0.0742
100	0.147	0.407	0.65	0.767	0.844		0.0837	0.158	0.154	0.0046	0.175		0.0419	0.0791	0.0772	0.0023	0.0874
200	0.169	0.458	0.743	0.897	0.972		0.0912	0.159	0.14	0.0297	0.224		0.0456	0.0797	0.0702	0.0148	0.112
500	0.174	0.49	0.767	0.927	1.03		0.0983	0.184	0.202	0.0336	0.189		0.0492	0.0918	0.101	0.0168	0.0945
1000	0.191	0.541	0.842	1.01	1.11		0.104	0.185	0.15	0.015	0.258		0.0519	0.0923	0.0751	0.00749	0.129
2000	0.186	0.526	0.837	1	1.09		0.0999	0.179	0.156	0.00621	0.263		0.0499	0.0896	0.0778	0.00311	0.131
Fig4B
	Imax (A)
V (mV)	Ave.	SD	SEM
-40	1.34e-08	7.89e-09	3.94e-09
-60	7.34e-08	4.2e-08	2.1e-08
-80	2.06e-07	7.83e-08	3.91e-08
-100	3.23564e-07	9.02658e-08	4.51e-08
-120	3.84144e-07	3.04834e-08	1.52e-08
-140	4.16586e-07	6.54954e-08	3.27e-08
Fig4C
	Km (µM)
V (mV)	Ave.	SD	SEM
-60	21.7	12.5	6.26
-80	28.6	8.46	4.23
-100	23.629	1.16208	0.581
-120	23.9042	1.47933	0.74
-140	24.4737	2.65151	1.33
Fig4D
		ΔIpeak norm to I at -120 mV (pH4.5)
		Ave.	Ave.	Ave.	Ave.		SD	SD	SD	SD
conc (µM)	pH	-60mV	-90mV	-120mV	-150mV		-60mV	-90mV	-120mV	-150mV
3.16228e-09	8.5	-0.00124514	0.000878842	-0.000356784	0.00151701		0.00194408	0.00128315	0.000842046	0.00301295
3.16228e-08	7.5	-0.000118962	0.000484259	-7.7046e-05	0.000922764		0.000458763	0.00102169	0.00237059	0.00530322
3.16228e-07	6.5	5.87152e-06	-9.36195e-05	0.00362646	0.0195748		0.00039745	0.000516793	0.00790683	0.00975145
1e-06	6	-0.000377175	0.00115693	0.049728	0.177677		0.00137288	0.00178394	0.0293556	0.0834913
3.16228e-06	5.5	-0.000113337	0.0256493	0.240317	0.443083		0.00108791	0.0234479	0.075892	0.114078
3.16228e-05	4.5	0.0741889	0.493406	1	1.29412		0.0541175	0.124377	0	0.169276
0.0001	4	0.354	0.902773	1.36281	1.65485		0.136927	0.180475	0.123092	0.313855
Fig4E
	Km (µM)
V (mV)	Ave.	SD
-60	82.24	9.35287
-90	34.6612	4.82483
-120	16.56	5.1106
-150	14.1647	7.33983

## Sheet: Fig 5
Fig5B
	inactivation in %
conc (µM)	n1	n2	n3	Ave.	SD
10	17.7065	16.8745	7.0375	13.8728	4.84523
20	41.5525	31.6667	22.3515	31.8569	7.83991
50	75.6422	46.5789	38.1122	53.4444	16.0723
100	90.8716	67.1529	60.1783	72.7343	13.1373
200	95.9791	79.0909	72.9618	82.6773	9.73294
500	99.1987	81.5668	76.2846	85.6834	9.79707
1000	98.1735	85.9813	79.084	87.7463	7.89255
2000	98.626	88.0378	82.4663	89.71	6.70229
Fig5D
	pH 4.5	pH 5.5	pH 6.5	pH 4.5	pH 5.5	pH 6.5	pH 4.5	pH 5.5	pH 6.5	pH
	20	20	20	200	200	200	2000	2000	2000	conc (µM)
n1	0.58673	0.88373	0.86849	0.78316	1.13507	0.97015	0.84881	1.23004	0.99863
n2	0.1558	0.18325	0.89239	0.7472	1.01345	0.99982	0.91302	1.21308	0.94696
n3	0.17088	0.10708	0.84534	0.87137	1.12568	0.93386	0.98672	1.42308	0.93916
n4	0.42277	0.60919	0.94166	0.8112	0.94143	1.04679	1.07402	1.05368	1.3505
n5	0.22067	0.34615	0.84825	0.86208	0.90545	1.14241	0.94518	1.02928	1.25914
n6	0.11601	0.34959		0.82089	0.97003	1.09732	0.81791	1.13975	1.0834
n7	0.46903		0.94506	0.74856		0.64159	0.93191		1.0937
n8	0.12848			0.78029			0.93448
n9	0.12235			0.72809			0.8897
n10				0.78597			1.17805

## Sheet: Fig 6
Fig6C
	ΔIpeak in A						ΔIpeak norm to I in 100mM
conc (µM)	n1	n2	n3	n4	n5		n1	n2	n3	n4	n5	Ave.	SD
0.1	-9.11e-10	-1.09e-08	-4.06e-09	-6.56e-09	-3.75e-09		0.0037	0.0278	0.00927	0.0116	0.00786	0.012	0.00826978
0.5	-1.47e-08	-1.78e-08	-2.53e-08	-3.25e-08	-2.91e-08		0.0598	0.0452	0.0578	0.0575	0.0609	0.0562	0.00566369
1	-2.62e-08	-3.31e-08	-4.09e-08	-5.91e-08	-4.97e-08		0.106	0.0841	0.0934	0.105	0.104	0.0985	0.00852596
2	-4.51e-08	-6.28e-08	-7.31e-08	-1e-07	-8.75e-08		0.183	0.159	0.167	0.177	0.183	0.174	0.00941553
5	-7.97e-08	-1.17e-07	-1.38e-07	-1.88e-07	-1.68e-07		0.323	0.297	0.315	0.334	0.353	0.324	0.0186636
10	-1.11e-07	-1.74e-07	-2.1e-07	-2.75e-07	-2.5e-07		0.449	0.442	0.479	0.487	0.524	0.476	0.0293833
30	-1.97e-07	-3.05e-07	-3.53e-07	-4.51e-07	-3.95e-07		0.797	0.773	0.805	0.798	0.828	0.8	0.0176573
100	-2.47e-07	-3.94e-07	-4.38e-07	-5.65e-07	-4.77e-07		1	1	1	1	1	1	0
							n1	n2	n3	n4	n5	Ave.	SD
						Km (mM)	12.865	14.555	12.732	11.8679	10.6799	12.54	1.27393
Fig6D
		ΔIpeak in A						ΔIpeak norm to I at pH5.5
conc (µM)	pH	n1	n2	n3	n4	n5		n1	n2	n3	n4	n5	Ave.	SD
3.16228e-09	8.5	-2.6778e-09	-6.5551e-09	-9.775e-09	-4.4257e-09	-5.3772e-09		0.0271728	0.0442912	0.0626362	0.0194887	0.0230652	0.0350634	0.0195515
3.16228e-08	7.5	-4.3558e-09	-7.396e-09	-2.5507e-08	-2.2324e-08	-2.9885e-08		0.0442002	0.049973	0.163444	0.0983046	0.12819	0.129979	0.0266229
3.16228e-07	6.5	-4.3201e-08	-6.0575e-08	-7.6604e-08	-1.1325e-07	-1.1713e-07		0.43838	0.409291	0.490862	0.498701	0.502424	0.497329	0.00481845
1e-06	6	-8.8745e-08	-1.3817e-07	-1.4894e-07	-2.3315e-07	-2.0641e-07		0.900535	0.933581	0.954377	1.02669	0.885386	0.955483	0.0576906
3.16228e-06	5.5	-9.8547e-08	-1.48e-07	-1.5606e-07	-2.2709e-07	-2.3313e-07		1	1	1	1	1	1	0
3.16228e-05	4.5	-9.7856e-08	-1.3263e-07	-1.3954e-07	-1.9164e-07	-2.0143e-07		0.992988	0.896149	0.894143	0.843894	0.864024	0.867354	0.0206487
0.0001	4	-8.0626e-08	-9.2738e-08	-1.0828e-07	-1.3868e-07	-1.4319e-07		0.818148	0.626608	0.693836	0.610683	0.614207	0.639575	0.038395
								n1	n2	n3	n4	n5	Ave.	SD
							rate	2.08124	2.6386	2.6291		1.32785	2.1692	0.535596
							Km (M)	3.73428e-07	3.81442e-07	3.54455e-07	3.21758e-07	3.53845e-07	3.56986e-07	2.06189e-08

## Sheet: Supplementary Fig 1
Supplementary Fig1B
	ΔIpeak in A								ΔIpeak in nA
conc (µM)	n1	n2	n3	n4	n5	n6	n7	n8	Ave.	SD
10	-2.6828e-07	-2.5982e-07	-2.0568e-07				-2.0718e-07	-2.4849e-07	-237.89	26.4478
20	-2.7258e-07	-3.5589e-07		-3.0644e-07	-2.4585e-07	-2.8936e-07	-2.0494e-07		-279.177	47.2532
50				-1.8809e-07	-1.9995e-07	-1.7859e-07	-9.0851e-08		-164.37	43.1156
100				-1.6394e-07	-1.2859e-07	-7.6479e-08	-6.8707e-08		-109.429	38.9954
200				-7.2212e-08	-7.4213e-08	-3.1244e-08	-3.2417e-08		-52.5215	20.7072

## Sheet: Supplementary Fig 2
Supplementary Fig 2B
	ΔIpeak in A							ΔIpeak norm to I in 1mM
conc (µM)	n1	n2	n3	n4	n5	n6		conc (µM)	n1	n2	n3	n4	n5	n6	Ave.	SD
10	-1.5286e-08	-1.4022e-07	-1.6081e-07	-1.5568e-07	-1.4344e-07	-1.5986e-07		10	0.0937159	0.262525	0.270865	0.263231	0.256794	0.326725	0.245643	0.0718923
20	-5.9965e-08	-2.7614e-07	-2.9942e-07	-2.7751e-07	-2.5846e-07	-2.6154e-07		20	0.367635	0.517	0.504337	0.469227	0.462709	0.534541	0.475908	0.0545838
50	-9.2287e-08	-4.3241e-07	-5.1043e-07	-4.7435e-07	-4.2786e-07	-3.8125e-07		50	0.565796	0.809575	0.859758	0.802053	0.765978	0.779206	0.763728	0.0932865
100	-1.4113e-07	-5.0711e-07	-5.213e-07	-5.5385e-07	-5.0542e-07	-4.553e-07		100	0.865244	0.949431	0.878068	0.936475	0.90483	0.930551	0.910766	0.0308869
200	-1.573e-07	-5.3928e-07	-5.9573e-07	-5.8123e-07	-5.4246e-07	-4.7743e-07		200	0.96438	1.00966	1.00344	0.98277	0.971141	0.975781	0.984528	0.0166029
500	-1.7345e-07	-5.7629e-07	-6.4115e-07	-6.2301e-07	-5.6632e-07	-5.218e-07		500	1.06339	1.07895	1.07994	1.05341	1.01386	1.06647	1.05934	0.0222863
1000	-1.6311e-07	-5.3412e-07	-5.9369e-07	-5.9142e-07	-5.5858e-07	-4.8928e-07		1000	1	1	1	1	1	1	1	0
2000	-1.5197e-07	-4.672e-07	-5.3838e-07	-5.586e-07	-5.1488e-07	-4.5078e-07		2000	0.931703	0.87471	0.906837	0.944506	0.921766	0.921313	0.916806	0.0220061
									n1	n2	n3	n4	n5	n6	Ave.	SD
								Km (µM)	38.4868	19.0494	19.2018	21.2903	21.7535	17.9669	22.9581	7.06721
Supplementary Fig 2C
	ΔIpeak in A
conc (µM)	n1	n2	n3	n4	n5	n6	n7	n8	n9	n10
10	-8.0707e-08	-4.5625e-08	-9.2928e-09	-5.843e-08	-6.2464e-08	-3.2089e-08	-2.0103e-07	-1.3071e-07	-5.5636e-08	-4.0852e-08
20	-1.4144e-07	-8.5631e-08	-8.2528e-08	-4.8456e-08	-1.0481e-07	-8.2066e-08	-2.037e-07	-1.9474e-07	-1.1957e-07	-9.9119e-08
50	-1.0905e-07	-1.2174e-07	-1.442e-07	-1.0121e-07	-1.6667e-07	-1.1343e-07	-3.4843e-07	-2.6655e-07	-1.9467e-07	-1.4969e-07
100	-1.2272e-07	-1.2958e-07	-1.7105e-07	-1.4856e-07	-2.4058e-07	-1.4326e-07	-2.2046e-07	-2.389e-07	-2.0046e-07	-1.6779e-07
200	-1.1717e-07	-1.5323e-07	-1.5905e-07	-1.5322e-07	-1.9785e-07	-1.5358e-07	-2.1257e-07	-2.6106e-07	-2.167e-07	-1.8077e-07
500	-1.6176e-07	-1.5458e-07	-2.1333e-07	-2.198e-07	-2.6169e-07	-2.1198e-07	-2.3391e-07	-2.7304e-07	-2.3071e-07	-1.8827e-07
1000	-1.4303e-07	-1.1768e-07	-1.641e-07	-1.8733e-07	-1.6589e-07	-1.7066e-07	-2.1004e-07	-2.5946e-07	-2.3793e-07	-1.7445e-07
2000	-1.3305e-07	-9.9826e-08	-1.52e-07	-1.8718e-07	-1.6413e-07	-1.893e-07	-2.3662e-07	-2.5473e-07	-2.4234e-07	-1.7558e-07
	ΔIpeak norm to I in 1mM
conc (µM)	n1	n2	n3	n4	n5	n6	n7	n8	n9	n10	Ave.	SD
10	0.564266	0.387704	0.0566289	0.311909	0.376539	0.188029	0.957103	0.503777	0.233833	0.234176	0.381397	0.238969
20	0.988883	0.72766	0.502913	0.258667	0.631804	0.480874	0.969815	0.750559	0.502543	0.56818	0.63819	0.215412
50	0.762427	1.0345	0.878732	0.540277	1.0047	0.664655	1.65887	1.02733	0.818182	0.858068	0.924774	0.287687
100	0.858002	1.10112	1.04235	0.793039	1.45024	0.839447	1.04961	0.920758	0.842517	0.961823	0.985891	0.183444
200	0.819199	1.30209	0.969226	0.817915	1.19266	0.899918	1.01205	1.00617	0.910772	1.03623	0.996622	0.146467
500	1.13095	1.31356	1.3	1.17333	1.57749	1.24212	1.11365	1.05234	0.969655	1.07922	1.19523	0.164112
1000	1	1	1	1	1	1	1	1	1	1	1	0
2000	0.930224	0.848283	0.926264	0.999199	0.989391	1.10922	1.12655	0.98177	1.01853	1.00648	0.993591	0.0785415
	n1	n2	n3	n4	n5	n6	n7	n8	n9	n10	Ave.	SD
Km (µM)	4.78264	12.01	25.8099	44.9249	15.8007	34.9193	1.30418	8.21485	21.6146	19.6404	18.9021	12.9218
Supplementary Fig 2E
	ΔIpeak in A							norm in %
	10µ K	100µ K	1mM NH4	1mMNH4 +10µ K	1mMNH4 +100µ K			10µ K	100µ K	1mM NH4	1mMNH4 +10µ K	1mMNH4 +100µ K
n1			-4.48195e-07	-4.2258e-07	-3.6494e-07					100	94.2849	81.4244
n2			-2.9206e-07	-3.0441e-07	-2.8219e-07					100	104.229	96.6206
n3	-1.2221e-07	-3.1842e-07	-3.0066e-07	-3.2031e-07	-2.7676e-07			40.6472	105.907	100	106.536	92.0508
n4	-1.0263e-07	-3.3997e-07	-3.4954e-07	-3.1721e-07	-2.6887e-07			29.3614	97.2621	100	90.7507	76.9211
n5	-2.6784e-08	-3.491e-07	-3.7114e-07	-3.159e-07	-2.7333e-07			7.21668	94.0615	100	85.1161	73.6461
n6	-2.4598e-08	-1.4701e-07	-1.298e-07	-1.4821e-07	-1.5925e-07			18.9507	113.259	100	114.183	122.689
n7	-6.7524e-08	-2.5147e-07	-2.48875e-07	-2.0165e-07	-2.575e-07			27.1317	101.043	100	81.0246	103.466

## Sheet: Supplementary Fig 3
Supplementary Fig 3C
conc_H	pH	n1	n2	n3	n4	Ave.	SD
3.16228e-09	8.5	1.233	5.992	1.931	4.029	3.29625	1.8658
3.16228e-08	7.5	0.735	-4.911	-0.41	-1.058	-1.411	2.12026
3.16228e-07	6.5	0.159	-0.37	-6.19	-3.92	-2.58025	2.60835
1e-06	6	-8.17	-32.77	-59.01	-16.16	-29.0275	19.4523
3.16228e-06	5.5	-89.29	-154.36	-159.45	-121.45	-131.137	28.2221
3.16228e-05	4.5	-267.96	-296.17	-233.43	-254.19	-262.938	22.7862
0.0001	4	-234.33	-278.05	-222.83	-222.4	-239.402	22.8205
		n1	n2	n3	n4	Ave.	SD
	rate	2.3114	1.86326	1.61922	2.21076	2.00116	0.276168
	Km (M)	4.27695	3.04556	1.97375	3.30921	3.15137	0.820034

## Sheet: Supplementary Fig 5
Supplementary Fig 5C
	ΔIpeak in nA
	WT	WT	WT CIPK23CBL1	WT CIPK23CBL1	D72A CIPK23CBL1	D72A CIPK23CBL1	D201A CIPK23CBL1	D201A CIPK23CBL1	E312A CIPK23CBL1	E312A CIPK23CBL1	Y450A CIPK23CBL1	Y450A CIPK23CBL1	control	control
	2 mM	100 mM	2 mM	100 mM	2 mM	100 mM	2 mM	100 mM	2 mM	100 mM	2 mM	100 mM	2 mM	100 mM
n1	-85.313	-137.19	-354.37	-408.75	-1.2228	-141.22	-0.67796	-28.657	-1.3383	-100.99	-26.25	-307.81	6.25	-10.625
n2	-91.25	-133.75	-813.75	-717.5	-0.70681	-159.99	-1.2766	-56.387	-3.8201	-59.231	-69.062	-699.06	5	-11.562
n3	-96.875	-95.625	-894.06	-752.5	-0.66054	-77.728	-0.41674	-22.767	-1.4041	-41.234	-65.937	-662.81	9.375	-18.438
n4	-74.375		-875.94	-830	-0.80333	-44.5	-0.38545	-26.697	-5.1969	-47.717	-75.625	-771.56	8.125	-12.812
n5	-21.875	-46.563	-675.31	-634.06	-0.37453	-17.767					-75.312	-788.13
Supplementary Fig 5E
	inactivation in %
conc (µM)	n1	n2	n3	n4	n5	Ave.	SD
0.1	1.36847	1.87167	2.71504	3.22838	5.97909	3.03253	1.6086
0.5	-1.88889	1.13872	2.194	4.30505	3.0701	1.76379	2.10154
1	-0.934579	2.45293	1.27821	2.89746	0.47107	1.23302	1.38128
2	1.19121	2.58458	6.94775	2.70227	6.1031	3.90578	2.22012
5	9.24987	11.8429	10.7714	12.594	14.5291	11.7975	1.7687
10	27.2401	30.5911	26.3701	28.5209	28.1502	28.1745	1.42054
30	47.5693	57.788	56.1844	52.6635	53.1821	53.4775	3.50896
100	48.7549	70.2325	69.685	68.2039	71.329	65.6411	8.5029
Supplementary Fig 5F
	ΔISS in A					ΔISS in nA				ΔIpeak (A)
conc (mM)	n1	n2	n3	n4	n5	Ave.	SD		conc (mM)	n1	n2	n3	n4	n5
0.1	-5.34e-09	-8.26e-09	-4.34e-09	-6.46e-09	-8.18e-09	-6.516	1.54477		0.1	-6.82e-09	-1.118e-08	-7.85e-09	-1.212e-08	-1.567e-08
0.5	-3.2774e-08	-4.587e-08	-3.666e-08	-4.15e-08	-5.049e-08	-41.4588	6.31628		0.5	-3.0394e-08	-4.796e-08	-4.008e-08	-5.012e-08	-5.554e-08
1	-7.899e-08	-6.121e-08	-8.039e-08	-9.328e-08	-1.0276e-07	-83.326	14.0947		1	-7.646e-08	-6.607e-08	-8.278e-08	-1.0018e-07	-1.0375e-07
2	-1.2962e-07	-1.4044e-07	-1.262e-07	-1.6856e-07	-1.6003e-07	-144.97	16.6838		2	-1.3407e-07	-1.4717e-07	-1.4604e-07	-1.7691e-07	-1.7831e-07
5	-1.7904e-07	-2.7288e-07	-2.8485e-07	-3.1627e-07	-2.97e-07	-270.008	47.6916		5	-2.2591e-07	-3.2393e-07	-3.3523e-07	-3.8125e-07	-3.6795e-07
10	-1.6581e-07	-3.1095e-07	-3.5316e-07	-3.6271e-07	-3.9555e-07	-317.636	80.573		10	-3.3678e-07	-4.9461e-07	-5.2321e-07	-5.6192e-07	-5.9735e-07
30	-1.3902e-07	-2.7534e-07	-2.8149e-07	-2.9883e-07	-3.9487e-07	-277.91	81.7645		30	-5.4139e-07	-7.9267e-07	-8.0814e-07	-7.7663e-07	-9.8583e-07
100	-2.2791e-07	-2.1778e-07	-2.1543e-07	-2.3829e-07	-2.7795e-07	-235.472	22.7341		100	-7.4754e-07	-1.01513e-06	-1.02726e-06	-1.01445e-06	-1.3471e-06
									Imax	-8.3456e-07	-1.15307e-06	-1.15614e-06	-1.08528e-06	-1.55351e-06
									ΔIpeak norm to Imax
									n1	n2	n3	n4	n5	Ave.	SD
									0.00817197	0.00969588	0.00678983	0.0111677	0.0100868	0.00918244	0.00153417
									0.0364192	0.0415934	0.034667	0.0461818	0.0357513	0.0389226	0.00434197
									0.0916171	0.0572993	0.0716002	0.0923084	0.0667843	0.0759219	0.013884
									0.160647	0.127633	0.126317	0.163009	0.114779	0.138477	0.0195981
									0.270693	0.280929	0.289956	0.351293	0.236851	0.285945	0.0372948
									0.403542	0.428951	0.452548	0.517767	0.384517	0.437465	0.0462661
									0.648713	0.687445	0.698998	0.715607	0.634583	0.677069	0.0306033
									0.895729	0.880373	0.888524	0.93474	0.867134	0.8933	0.0227936

[truncated: 2 more sheets: Supplementary Fig 6, Supplementary Fig 7]
